# Supplementary material for: Urinary biomarkers improve prediction of AKI in pediatric cardiac surgery
Source: Front Pediatr. 2025 Mar 13;13:1515210. doi: 10.3389/fped.2025.1515210 (PMC11965893; doi:10.3389/fped.2025.1515210)
Supplement: Supplementary file 1 [file Supplementaryfile1.xlsx]

## Sheet: Table 1 
	Variable / Characteristic		no AKI	AKI	p-value
			(n=33)	(n=43)
	Age (weeks)		31 (18.00 – 45.00)	17 (2.00 – 36.50)	0.027*
	Female (n, %)		17 (59%)	9 (26%)	0.015*
	BSA (m2)		0.34 (0.27 – 0.40)	0.30 (0.21 – 0.37)	0.022*
	Height (cm)		64.50 (58.75 – 70.00)	61 (49.00 – 66.25)	0.030*
	Weight (kg)		6.57 (4.52 – 8.42)	5.29 (3.43 – 7.16)	0.018*
	Cross-clamp time (min)		83.19 ± 33.51	105.07 ± 38.64	0.013*
	Cardiopulmonary bypass time (min)		111.33 ± 38.78	158.33 ± 57.60	<0.001**
	ICU admission length (days)		2 (1 – 2)	6 (2.00 – 9.00)	<0.001**
	Hospital admission length (days)		6 (5 - 10)	12 (9.00 – 17.00)	<0.001**
	Pre-operative creatinine (umol/L)		24.52 ± 11.43	28.67 ± 10.33	0.185
	Post-operative complications (n)
		Re-operation	2	6
		Wound infection	0	0
		Respiratory infection	2	9
		Atrial fibrillation	0	0
		Ventricular tachycardia	0	0
		Death	0	0
	Diagnosis (n)
		Aortic stenosis	0	1
		ASD	0	1
		AVSD	6	4
		Coarctation of the aorta	0	2
		DILV	2	1
		DORV	4	0
		HLHS	3	5
		Pulmonary atresia	1	2
		TGA	1	8
		ToF	1	6
		Tricuspid atresia	0	1
		Truncus arteriosus	1	3
		VSD	11	5
		Other	3	3
	Procedure (n)
		Arterial switch operation	1	7
		Atrial septal defect and ventricular septal defect repair	7	6
		Atrial septal defect surgery	0	1
		Atrial switch operation	0	1
		Coarctation repair surgery	0	2
		Glenn shunt	6	3
		Norwood operation	0	1
		Pulmonary valvuloplasty	1	0
		Double-outlet right ventricle repair	0	1
		Total anomalous pulmonary veins repair	1	3
		Repair of truncus arteriosus	1	4
		Subaortic stenosis resection	1	0
		Total repair of tetralogy of Fallot	1	6
		Ventricular septal defect repair	12	5
		Other	2	3

## Sheet: Table 2
	Biomarker	Estimate	Standard Error	Z-value	P-value
	Single biomarker models
	NTproBNP	1.86 × 10⁻⁶	3.06 × 10⁻⁶	0.608	0.543
	CKMB	1.11 × 10⁻⁴	3.56 × 10⁻⁴	0.311	0.756
	Serum FABP3	-4.29 × 10⁻²	2.11 × 10⁻²	-2.037	0.042*
	Urine FABP1	2.68 × 10⁻⁵	4.17 × 10⁻⁴	0.643	0.52
	Urine FABP3	-6.02 × 10⁻⁵	2.24 × 10⁻⁵	-0.268	0.788
	Uromodulin	-1.94 × 10⁻⁶	7.60 × 10⁻⁷	-2.549	0.011*
	IL-6	2.28 × 10⁻³	2.44 × 10⁻³	0.931	0.352
	IL-18	7.39 × 10⁻³	3.59 × 10⁻³	2.056	0.040*
	MMP7	1.69 × 10⁻⁵	1.03 × 10⁻⁵	1.635	0.102
	NGAL	-5.91 × 10⁻⁶	1.94 × 10⁻⁵	-0.305	0.7606
	Δ Serum FABP3	-4.29 × 10⁻²	2.11 × 10⁻²	-2.033	0.042*
	Δ Uromodulin	-2.01 × 10⁻⁶	7.44 × 10⁻⁷	-2.704	0.007**
	Δ IL-18	7.91 × 10⁻⁵	1.06 × 10⁻²	0.074	0.941
	Compound model
	Intercept	-1.269	3.793	-0.335	0.7379
	Urine Uromodulin	1.87 × 10⁻⁶	9.52 × 10⁻⁷	-1.965	0.049*
	IL-18	8.32 × 10⁻³	4.47 × 10⁻³	1.743	0.081
	Serum FABP3	-4.47 × 10⁻²	4.51 × 10⁻²	-0.993	0.321
	Intercept (Δ)	-7.166	5.46	-1.312	0.189
	Δ Uromodulin	-3.01 × 10⁻⁶	1.28 × 10⁻⁶	-2.357	0.018*
	Δ IL-18	-2.9 × 10⁻³	2.13 × 10⁻³	-1.367	0.172
	Δ Serum FABP3	-2.94 × 10⁻²	4.13 × 10⁻²	-0.702	0.483

## Sheet: Table S1
Biomarker	Tertile	Model 1 OR (CI)	Adjust I p-value	Model 2 OR (CI)	Adjust II p-value	Hospital stay duration	ICU stay duration
Postop IL-18 (pg/mL)	T1, n = 31 (105.90-251.10)	Ref	Ref	Ref	Ref	10.00 (6.50 - 16.00)	2.00 (2.00 - 5.50)
	T2, n=14 (286.50-425.00)	0.72 (0.52 - 1.00)	0.055	0.72 (0.50 - 1.00)	0.055	7.00 (5.00 - 11.75)	2.00 (1.25 - 4.75)
	T3, n=10 (435.70-599.90)	1.88 (1.45 - 2.43)	<0.0001**	2.18 (1.54 - 3.12)	<0.0001**	14.50 (12.25 - 17.00) P = 0.065	11.0 (6.5 - 18.0) P = 0.020*
Postop Uromodulin (ng/mL)	T1, n=12 (0-999.05)	Ref	Ref	Ref	Ref	12.50 (8.00 - 17.25)	7.50 (2.75 - 10.00)
	T2, n=27 (1107.29-2134.74)	0.99 (0.76 - 1.29)	0.923	0.98 (0.75 - 1.30)	0.890	8.00 (5.00 - 16.00)	2.00 (2.00 - 3.50)
	T3, n=16 (2318.02-3273.35)	0.97 (0.70 - 1.34)	0.867	0.99 (0.71 - 1.38)	0.958	10.00 (6.00 - 13.75) P = 0.416	3.00 (2.00 - 6.25) P = 0.192
